# Supplementary material for: Study on the Mechanism of Formononetin Against Hepatocellular Carcinoma: Regulating Metabolic Pathways of Ferroptosis and Cell Cycle
Source: Int J Mol Sci. 2025 Mar 13;26(6):2578. doi: 10.3390/ijms26062578 (PMC11942389; doi:10.3390/ijms26062578)
Supplement: Supplementary file 1 [file ijms-26-02578-s001.zip]

Archive with 1 entries (1 files):
- ijms-3491444-supplementary.pdf
